# Supplementary material for: Ultrathin Gold Nanowires
Source: Nanomaterials (Basel). 2025 Mar 11;15(6):428. doi: 10.3390/nano15060428 (PMC11944545; doi:10.3390/nano15060428)
Supplement: Supplementary file 1 [file nanomaterials-15-00428-s001.zip]

Archive with 1 entries (1 files):
- nanomaterials-3493496-supplementary.pdf
